# Supplementary material for: Long Non-Coding RNAs in Hypoxia and Oxidative Stress: Novel Insights Investigating a Piglet Model of Perinatal Asphyxia
Source: Biology (Basel). 2023 Apr 4;12(4):549. doi: 10.3390/biology12040549 (PMC10135607; doi:10.3390/biology12040549)
Supplement: Supplementary file 1 [file biology-12-00549-s001.zip]

Archive with 1 entries (1 files):
- biology-2271993-supplementary.pdf
